# Supplementary material for: Short and Long-Term Effects of the Angiotensin II Receptor Blocker Irbesartan on Intradialytic Central Hemodynamics: A Randomized Double-Blind Placebo-Controlled One-Year Intervention Trial (the SAFIR Study)
Source: PLoS One. 2015 Jun 1;10(6):e0126882. doi: 10.1371/journal.pone.0126882 (PMC4452642; doi:10.1371/journal.pone.0126882)
Supplement: S1 Dataset — (ZIP) [file pone.0126882.s002.zip]

Archive with 7 entries (6 files):
- Dataset A.dta
- __MACOSX/
- __MACOSX/._Dataset A.dta
- Dataset B.dta
- __MACOSX/._Dataset B.dta
- Dataset C.dta
- __MACOSX/._Dataset C.dta
